# Supplementary material for: Genetic Analysis of 252 Index Cases with Inherited Retinal Diseases Using a Panel of 351 Retinal Genes
Source: Genes (Basel). 2024 Jul 16;15(7):926. doi: 10.3390/genes15070926 (PMC11276581; doi:10.3390/genes15070926)
Supplement: Supplementary file 1 [file genes-15-00926-s001.zip]

Archive with 3 entries (3 files):
- Table S1-revision.xlsx
- Table S2- BP article- panel gene names.xlsx
- Table S3.pdf
