# Supplementary material for: Genetic Analysis of 252 Index Cases with Inherited Retinal Diseases Using a Panel of 351 Retinal Genes
Source: Genes (Basel). 2024 Jul 16;15(7):926. doi: 10.3390/genes15070926 (PMC11276581; doi:10.3390/genes15070926)
Supplement: Supplementary file 1 [file genes-15-00926-s001.zip › Table S1-revision.xlsx]

## Sheet: Tabble S1
Table S1- identified gene and mutations in studied cases
Patient number	Phenotype	Gender	Year of birth	Year of recruitment	Origin	Gene	Transcript number	Inheritance pattern	Mut 1	ACMG Interpertation	Mut 2	ACMG Interpertation	Status (unsolved- 0, solved-1, probably solved- 2, possibly solved- 3)	Previous genetic analysis (0-yes by WES or gene panels, 1- no)
MOL0411-1	RP	F	1977	2006	NAJ								0	Asper 2007; Founder mutations ananlysis
MOL0440-1	LCA	M	2004	2006	YJ	ALMS1	NM_015120.4	AR	c.11544+3A>T, IVS16+3A>T	PS3, PS4	c.11544+3A>T, IVS16+3A>T	PS3, PS4	1	Asper 2007; Founder mutations ananlysis
MOL0494-1	RP	F	2001	2006	AM								0	WES 2016
MOL0531-1	LCA	F	2000	2007	AM			`					0	IRD MIPs panel 2017
MOL765-1	RP	F	1973	2009	ASH								0	IRD MIPs panel 2017
MOL1047-1	USH2	F	1973	2011	MJ	ADGRV1	NM_032119.4	AR	c.335_336del, p.F112Yfs*29	PVS1	c.335_336del, p.F112Yfs*29	PVS1	1	None
MOL1116-2	RP	F	1976	2012	AM	EYS	NM_001142800.2	AR	Ex29del	PVS1	Ex32-33del	PVS1	1	WES 2013
MOL1134-1	LCA	F	2007	2012	ASH								0	WES 2019
MOL1241-3	Nystagmus	M	2020	2022	AM								0	None
MOL1273-1	RP	M	2005	2013	MJ								0	WES 2019
MOL1423-1	RP	F	2001	2014	ETJ	MT-ND6	NC_012920.1	Mitochondrial	c.133A>G, p.N45D	PM2	NA		2	WES 2019
MOL1431-1	RD	F	1987	2015	BJ								0	WES 2019
MOL1435-1	CRD	F	1978	2015	OJ								0	WES 2019
MOL1437-1	RP	M	1970	2015	GJ	WDR19	NM_025132.4	AR	c.1460T>C, p.F487S	PM2	c.3532C>T, p.R1178W	PS1	2	IRD MIPs panel 2017
MOL1438-1	RP	M	1974	2015	MJ								0	WES 2019
MOL1439-1	RP	F	1940	2015	NAJ								0	WES 2019
MOL1447-1	CRD	F	1948	2015	NAJ								0	WES 2017
MOL1453-1	Retinoschisis	M	1989	2015	Christian								0	WES 2019
MOL1455-1	RP	F	1976	2015	ASH								0	WES 2019
MOL1462-1	RP	F	1973	2015	SJ								0	WES 2019
MOL1470-1	RP	F	1961	2015	DR								0	WES 2019
MOL1476-1	CRD	F	1981	2015	AC	HGSNAT	NM_152419.3	AR	c.370A>T, p.R124W	PS3, PS4	c.370A>T, p.R124W	PS3, PS4	1	IRD MIPs panel 2017
MOL1478-1	RD	F	1966	2015	BJ								0	WES 2019
MOL1479-1	RP	F	1958	2015	ASH								0	WES 2019
MOL1489-1	RP	M	2009	2015	AM								3	WES 2019
MOL1492-1	RP	F	1930	2016	NAJ	MT-TN	NC_012920.1	Mitochondrial	m.5703G>A, n.27C>T	PS1, PS4	NA		1	WES 2019
MOL1515-1	RP	F	1961	2016	ASH								0	WES 2019
MOL1517-1	RP	F	1969	2016	NAJ	IMPG1	NM_001563.4	AD	c.1736T>C, p.L579P	PS4, PM2	NA		1	WES 2019
MOL1525-1	RP	F	1954	2016	ASH								0	WES 2019
MOL1531-1	RP	M	2010	2016	MJ								0	WES 2019
MOL1534-1	RP	M	2000	2016	AM	C21orf2	NM_001271441.1	AR	c.1000-2A>G, IVS6-2A>G	PVS1	c.1000-2A>G, IVS6-2A>G	PVS1	1	IRD MIPs panel 2017
MOL1537-1	MELAS	F	1958	2016	ASH	MT-TL1	NC_012920.1	Mitochondrial	m.3243A>G, n.14A>G	PS3, PS4	NA		1	WES 2019
MOL1539-1	RD	F	1952	2016	YJ								0	WES 2020
MOL1540-1	RP	M	1940	2016	ASH								3	WES 2019
MOL1544-1	RP	M	2004	2016	AM								0	WES 2019
MOL1547-1	RP	M	1981	2016	AM								3	WES 2019
MOL1561-1	RD	M	2000	2016	AM								0	WES 2019
MOL1568-1	RP	M	1995	2017	ASH								0	WES 2019
MOL1574-1	LORD	F	1958	2017	ASH								0	Founder mutations ananlysis
MOL1578-1	RP	F	1970	2017	NAJ	MVK	NM_000431.4	AR	c.83C>T, p.A28V	PS1, PM2	c.83C>T, p.A28V	PS1, PM2	2	WES 2019
MOL1590-1	CSNB	F	2013	2017	MJ								3	WES 2019
MOL1603-1	RD	M	1961	2017	ASH								0	WES 2019
MOL1606-1	CSNB- incomplete	M	1946	2017	YJ								0	WES 2019
MOL1614-1	RP	F	1999	2017	MJ								0	WES 2019
MOL1618-1	RP	M	1971	2017	NAJ								0	WES 2019
MOL1620-1	RP	F	1975	2017	AC								3	WES 2019
MOL1651-1	RP	F	1972	2017	Christian	CNGA1	NM_000087.4	AR	c.(299+1_300-1)_(557+1_558-1)del, Ex7-9del	PVS1	c.959C>T, p.S320F	PS4, PM2	1	WES 2019
MOL1671-1	RP	M	1957	2018	NAJ								0	WES 2018
MOL1673-1	RP	F	1988	2018	AM								3	WES 2019
MOL1686-1	RP	F	1953	2018	ASH								0	WES 2018
MOL1693-1	CSNB	F	1951	2018	ASH								0	WES 2019
MOL1694-1	RP	M	1947	2018	ASH								0	WES 2019
MOL1705-1	CRD	M	2004	2018	AM								0	WES 2019
MOL1721-1	RP	F	1954	2018	AM	MT-CO2	NC_012920.1	Mitochondrial	m.7887G>C, p.G101A	PS3, PS4	NA		2	WES 2019
MOL1722-1	foveal hypoplasia	M	2001	2018	AM								0	IRD MIPs panel 2021
MOL1727-1	CRD	M	2011	2018	ASH								0	WES 2019
MOL1732-1	RP	M	2011	2018	ASH								0	WES 2019
MOL1733-1	RP	M	2003	2018	ASH								0	WES 2019
MOL1740-1	CSNB	M	2011	2018	MJ								0	WES 2019
MOL1743-1	CRD	F	1955	2018	NAJ								0	WES 2019
MOL1760-1	RP	M	1949	2018	NAJ	EYS	NM_001142800.2	AR	Ex1del	PVS1	Ex1del	PVS1	1	WES 2019
MOL1766-1	SLS	F	1991	2019	MJ								0	WES 2019
MOL1770-1	RD	F	1973	2019	NAJ	ABCA4	NM_000350.3	AR	c.5116G>T, p.V1706L	PS1, PS4	c.5116G>T, p.V1706L	PS1, PS4	2	WES 2019
MOL1771-1	RP	M	2011	2019	MJ	Mitochondrial		Mitochondrial	m.8468_13447del	PVS1	NA		1	WES 2019
MOL1798-1	RP	F	1971	2019	AM	ABCA4	NM_000350.3	AR	c.1938-619A>G, IVS13-619A>G	PS3, PS4	c.1938-619A>G, IVS13-619A>G	PS3, PS4	2	WES 2019
MOL1808-1	CSNB	F	2006	2019	ASH	TRPM1	NM_001252024.2	AR	Ex2-10dup	PVS1	c.1720A>G, p.K574E	PM2, PM3	2	None
MOL1821-1	RP	F	2001	2019	AM								0	WES 2019
MOL1839-1	CSNB	F	2016	2019	AM								0	WES 2019
MOL1845-1	RP	F	1947	2019	ASH								0	WES 2020
MOL1847-1	RP	F	1963	2019	OJ								0	WES 2020
MOL1855-1	RP	F	1992	2019	ASH	RPGR	NM_001034853.2	XL dominant	c.778+5G>A, IVS7+5G>A	PS3, PS4	NA		1	WES 2019
MOL1860-1	Foveal hypoplasia	F	2008	2019	ASH								0	WES 2019
MOL1869-1	STGD	M	1986	2019	ASH								0	None
MOL1871-1	RP	F	1957	2020	OJ								0	WES 2019
MOL1883-1	RP	F	1969	2020	IJ								0	WES 2019
MOL1890-1	foveal hypoplasia	M	2008	2020	ASH								0	WES 2019
MOL1901-1	USH2	F	1978	2020	MJ								0	Founder mutations ananlysis
MOL1903-1	RP	F	2003	2020	YJ								0	WES 2019
MOL1909-1	RP	M	1987	2020	ASH								0	WES 2019
MOL1918-1	RP	M	2002	2020	MJ								0	WES 2019
MOL1927-1	LORD	F	1959	2020	NAJ								0	WES 2019
MOL1929-1	RD	F	1957	2020	YJ								0	WES 2019
MOL1937-1	Bietti	F	1955	2020	YJ								0	WES 2019
MOL1940-1	RP	M	1966	2020	NAJ								0	WES 2019
MOL1947-1	RP	F	1982	2020	MJ								0	IRD MIPs panel 2021
MOL1948-1	RP	M	1959	2020	BJ								0	WES 2022
MOL1953-1	RP	F	1987	2020	IJ								0	IRD MIPs panel 2021
MOL1963-3	RP	F	1986	2020	AM	RDH12	NM_152443.3	AR	c.377C>T, p.A126V	PS1, PS4	c.377C>T, p.A126V	PS1, PS4	1	None
MOL1967-1	Retinoschisis	M	1997	2020	AM	CHM	NM_000390.4	XL dominant	c.1163del, p.C388Sfs*21	PVS1	NA		1	None
MOL1970-1	RP	M	1952	2020	ASH	C21orf2	NM_001271441.2	AR	c.1028_1030dup, p.L343dup	PS4, PM3	c.1028_1030dup, p.L343dup	PS4, PM3	1	IRD MIPs panel 2021
MOL1978-1	RP	F	1977	2020	Bedouin								0	WES 2022
MOL1979-1	RP	M	1970	2020	NAJ								0	WES 2022
MOL1984-1	Chorioretinopathy- syndromic	M	2002	2020	ASH	KIF11	NM_004523.4	AD	c.1795del, p.H599Mfs*8	PVS1	NA		1	None
MOL1988-1	CRD	M	1943	2020	ASH								0	None
MOL1989-1	RP	M	1969	2020	AM								0	IRD MIPs panel 2021
MOL1990-3	STGD	M	2004	2022	AM	ABCA4	NM_000350.3	AR	c.5460+1G>A, IVS38+1G>A	PVS1	c.5380G>C, p.A1794P	PS1, PS3, PS4	1	None
MOL1991-1	RD	F	1943	2020	SJ								0	None
MOL1996-1	CRD	F	1980	2020	AM								0	None
MOL1998-1	RP	M	1950	2020	AM								0	IRD MIPs panel 2021
MOL2002-1	RP	F	1956	2020	ASH	MAK	NM_001242957.3	AR	c.1297_1298ins353, p.K433Rfs*31	PVS1	c.1297_1298ins353, p.K433Rfs*31	PVS1	1	IRD MIPs panel 2021
MOL2004-1	RP	M	1953	2020	ASH	MAK	NM_001242957.3	AR	c.1297_1298ins353, p.K433Rfs*31	PVS1	c.1297_1298ins353, p.K433Rfs*31	PVS1	1	IRD MIPs panel 2021
MOL2008-1	Oguchi	M	1961	2020	IJ	SAG	NM_000541.5	AR	c.874C>T, p.R292*	PVS1	c.874C>T, p.R292*	PVS1	1	None
MOL2018-1	USH2	M	1988	2021	AM	ADGRV1	NM_032119.4	AR	c.12125del, p.M4042Rfs*15	PVS1	c.12125del, p.M4042Rfs*15	PVS1	1	IRD MIPs panel 2021
MOL2021-1	USH	F	1954	2021	OJ	CEP78	NM_001098802.3	AR	c.534delT, p.K179Rfs*10	PVS1	c.534delT, p.K179Rfs*10	PVS1	1	IRD MIPs panel 2021
MOL2024-1	CRD	F	1977	2021	MJ	ABCA4 and CFAP418 (C8ORF37)	NM_000350.3	AR	c.3292C>T, p.R1098C and Gene del	PVS1	c.3292C>T, p.R1098C and Gene del	PVS1	1	None
MOL2042-1	RP	F	2017	2021	AM								0	IRD MIPs panel 2021
MOL2045-1	USH	M	2002	2021	MJ	USH2A	M_206933.3	AR	c.5776+1G>A, IVS28+1G>A	PVS1	c.9481C>T, p.Gln3161*	PVS1	1	None
MOL2049-1	Maculopathy	M	1995	2021	AM	ABCA4	NM_000350.3	AR	c.[5056G>A;5882G>A], p.[V1686M;G1961E]	PS3, PS4	c.(768+1_769-1)_(1554+1_1555-1)dup, Ex7-11dup	PVS1	1	None
MOL2050-1	Maculopathy	M	1949	2021	TJ	EYS	NM_001142800.2	AR	c.8218_8219delCA, p.H2740Yfs*27	PVS1	c.8218_8219delCA, p.H2740Yfs*27	PVS1	1	None
MOL2057-1	RP	F	2016	2021	ASH								0	IRD MIPs panel 2021
MOL2058-1	RP	F	1976	2021	AM								0	IRD MIPs panel 2021
MOL2061-1	RP	F	1993	2021	MJ	MERTK	NM_006343.3	AR	Gene del	PVS1	c.1958T>C, p.L653P		1	IRD MIPs panel 2021
MOL2062-1	RP	M	2010	2021	AM	C21orf2	NM_004928.3	AR	c.96+1del, IVS2+1del	PVS1	c.96+1del, IVS2+1del	PVS1	1	IRD MIPs panel 2021
MOL2067-1	RP	M	1980	2021	AM								0	IRD MIPs panel 2021
MOL2075-1	STGD	F	1970	2021	Christian	PRPH2	M_000322.5	AD	c.515G>A, p.R172Q	PS1, PS3, PS4	NA		1	None
MOL2078-1	CSNB	F	1969	2021	OJ	TRPM1	NM_001252024.2	AR	c.2684G>A, p.W895*	PVS1	c.2684G>A, p.W895*	PVS1	1	None
MOL2079-1	Congenital Disorder of Glycosylation	M	1991	2021	AM	SRD5A3	NM_024592.5	AR	c.484C>T, p.Q162*	PVS1	c.484C>T, p.Q162*	PVS1	1	None
MOL2080-1	RP	M	1997	2021	AM	PDE6B	NM_000283.3	AR	c.428C>A, p.A143D	PS4, PM1	c.428C>A, p.A143D	PS4, PM1	1	None
MOL2082-1	RP	M	1948	2021	ASH	MAK	NM_001242957.3	AR	c.1297_1298ins353, p.K433Rfs*31	PVS1	c.1297_1298ins353, p.K433Rfs*31	PVS1	1	None
MOL2083-1	RP	F	1977	2021	NAJ	FAM161A	NM_001201543.2	AR	c.1355_6delCA, p.T452Sfs*3	PVS1	c.1751G>A, p.R584K	PS3, PM4	1	None
MOL2084-1	RP	F	1969	2021	AM								3	None
MOL2086-1	RP	M	1974	2021	ASH	MAK	NM_001242957.3	AR	c.1297_1298ins353, p.K433Rfs*31	PVS1	c.1297_1298ins353, p.K433Rfs*31	PVS1	1	None
MOL2092-1	ACHM	F	2017	2021	ETJ	CNGB3	NM_019098.4	AR	c.1055+2T>A, IVS9+2T>A	PVS1	c.1055+2T>A, IVS9+2T>A	PVS1	1	None
MOL2093-1	RP	F	1968	2021	AM								3	None
MOL2095-1	RP	M	2010	2021	MJ								0	None
MOL2097-1	CRD	M	1963	2021	AM	CACNA1F	NM_005183.4	XL	c.1546C>T, p.R516W	PS4, PM1	NA		2	None
MOL2099-1	USH	M	1988	2021	Bedouin	ARSG	NM_014960.5	AR	c.283C>T, p.R95W	PS4, PM2, PM3	c.283C>T, p.R95W	PS4, PM2, PM3	1	None
MOL2101-1	Chorioretinopathy- syndromic	F	2010	2021	ASH	KIF11	NM_004523.4	AD	c.247C>T, p.R83*	PVS1	NA		2	None
MOL2102-1	RP	F	1960	2021	ASH	RP1	M_006269.2	AD	c.2167G>T, p.G723*	PVS1	NA		1	None
MOL2103-1	RP	F	1990	2021	AM	PDE6G	NM_002602.4	AR	c.187+1G>T, IVS3+1G>T	PVS1	c.187+1G>T, IVS3+1G>T	PVS1	1	None
MOL2113-1	MELAS	F	1958	2021	ASH	MT-TL1	NC_012920.1	Mitochondrial	m.3243A>G, n.14A>G	PS3, PS4	NA		1	None
MOL2117-1	RP	F	1975	2021	ASH								3	None
MOL2120-1	Maculopathy	F	1970	2021	AM	RP1L1	NM_178857.6	AR	c.1591dupG, p.A531fs	PVS1	c.1591dupG, p.A531fs	PVS1	1	None
MOL2123-1	CSNB	M	2014	2021	NAJ	NYX	NM_022567.2	XL	c.1086C>A, p.C362*	PVS1	NA		1	None
MOL2124-1	RP	F	1979	2021	YZ	C1QTNF5	NM_015645.5	AD	c.145C>T, p.R49C	PS4, PM2	NA		2	None
MOL2125-1	RP	F	1974	2021	OJ	EYS	NM_001142800.2	AR	Ex9del	PVS1	Ex9del	PVS1	1	None
MOL2128-1	RP	M	1956	2021	YZ	MFSD8	NM_152778.3	AR	c.719C>G, p.S240*	PVS1	c.1010G>A, p.R337H	PS4, PM1, PM2	1	None
MOL2129-1	RP	F	2003	2021	Bedouin	CNGA1	NM_000087.4	AR	c.524del, p.K175Rfs*92	PVS1	c.524del, p.K175Rfs*92	PVS1	1	None
MOL2130-1	USH2	F	1980	2021	YJ	USH2A	M_206933.3	AR	c.5776+1G>A, IVS28+1G>A	PVS1	c.5776+1G>A, IVS28+1G>A	PVS1	1	None
MOL2132-1	ACHM	M	1955	2021	AM								0	None
MOL2134-1	CRD	M	1952	2021	OJ								0	None
MOL2136-1	RP	M	2016	2021	ASH	CACNA1F	NM_005183.4	XL	c.1219T>C, p.W407R	PS4, PM2	NA		1	None
MOL2138-1	LCA	F	2015	2021	ASH								0	None
MOL2139-1	RP	M	1971	2021	AM	PDE6A	NM_000440.3	AR	c.1270A>C, p.T424P	PS4, PM2	c.2125G>A, p.E709K	PS4, PM2, PM3	1	None
MOL2142-1	RP	F	1967	2022	AM	EYS	NM_001142800.2	AR	c.4361_4362delinsAG, p.S1454*	PVS1	Ex34del	PVS1	1	None
MOL2143-1	CHM	F	1956	2022	NAJ								3	None
MOL2145-1	CSNB	M	2018	2022	AM	RBP3	NM_002900.3	AR	c.832_834delTTC, p.Phe278del	PS4, PM2, PM4	c.832_834delTTC, p.Phe278del	PS4, PM2, PM4	1	None
MOL2147-1	RP	M	1946	2022	ASH	HGSNAT	NM_152419.3	AR	c.1843G>A, p.A615T	PS3, PS4	c.1843G>A, p.A615T	PS3, PS4	1	None
MOL2148-1	RP	M	1991	2022	ASH	CACNA1F	NM_005183.4	XL	c.3927del, p.F1309fs	PVS1	NA		1	None
MOL2154-1	USH	M	1989	2022	AM	USH2A	M_206933.3	AR	c.820C>T, p.R274*	PVS1	c.802G>A, p.G268R	PS4, PM1, PM2, PM3	1	None
MOL2155-1	RP	M	1957	2022	AM	CNGB1	NM_001297.5	AR	c.2957A>T, p.N986I	PS4, PM2, PM3	c.2957A>T, p.N986I	PS4, PM2, PM3	1	None
MOL2156-1	RP	F	1999	2022	AM								0	None
MOL2159-1	RP	F	1963	2022	AM	USH2A	M_206933.3	AR	c.2276G>T, p.C759F	PS4, PM1, PM2, PM3	c.1481A>G, p.Y494C	PS4, PM1, PM2, PM3	1	None
MOL2161-1	Maculopathy	F	1972	2022	AM								0	None
MOL2162-1	RD	M	1995	2022	MJ								0	None
MOL2163-1	PD	F	1964	2022	YJ								0	None
MOL2164-1	nystagmus	M	2012	2022	MJ								0	None
MOL2166-1	RP	M	1972	2022	ASH	ABCA4	NM_000350.3	AR	c.[1622T>C;3113C>T], p.[L541P;A1038V]	PS4, PM1, PM2, PM3	c.[1622T>C;3113C>T], p.[L541P;A1038V]	PS4, PM1, PM2, PM3	1	None
MOL2167-1	CSNB	M	2012	2022	AM	TRPM1	NM_001252024.2	AR	c.3763C>T, p.R1255*	PVS1	c.2430dup, p.Q811Tfs*12	PVS1	1	None
MOL2168-1	USH1	M	1960	2022	AM	USH1G	NM_173477.5	AR	c.469dup, p.H157Pfs*199	PVS1	c.469dup, p.H157Pfs*199	PVS1	1	None
MOL2169-1	CSNB	M	2019	2022	SJ	NYX	NM_022567.2	XL	c.350T>A, p.L117Q	PS1, PS4, PM1	NA		1	None
MOL2170-1	RP	F	1973	2022	NAJ	FAM161A	NM_001201543.2	AR	c.1355_6delCA, p.T452Sfs*3	PVS1	c.1355_6delCA, p.T452Sfs*3	PVS1	1	None
MOL2172-1	BCM	M	2019	2022	AM								0	None
MOL2173-1	CSNB	F	2015	2022	AM	TRPM1	NM_001252024.2	AR	c.880A>T, p.K294*	PVS1	c.880A>T, p.K294*	PVS1	1	None
MOL2174-1	USH1	F	1974	2022	AM	PCDH15	NM_033056.4	AR	c.1934del, p.G645Efs*4	PVS1	c.1934del, p.G645Efs*4	PVS1	1	None
MOL2176-1	RP	M	1960	2022	NAJ	FAM161A	NM_001201543.2	AR	c.1355_6delCA, p.T452Sfs*3	PVS1	c.1355_6delCA, p.T452Sfs*3	PVS1	1	None
MOL2177-1	CSNB	F	2020	2022	ASH	TRPM1	NM_001252024.2	AR	exon2-7del, chr15:31355203-31391647del	PVS1	exon2-7del, chr15:31355203-31391647del	PVS1	1	None
MOL2180-1	BBS	F	2011	2022	Bedouin	BBS10	NM_024685.4	AR	c.310_311del, p.E104Kfs*7	PVS1	c.310_311del, p.E104Kfs*7	PVS1	1	None
MOL2181-1	STGD	F	1984	2022	NAJ	PRPH2	M_000322.5	AD	c.441del, p.G148Afs*5	PVS1	NA		1	None
MOL2182-1	USH1	M	1978	2022	AM	MYO7A	NM_000260.4	AR	c.700C>T, p.Q234*	PVS1	c.700C>T, p.Q234*	PVS1	1	None
MOL2183-1	MELAS	F	1969	2022	ASH	MT-TL1	NC_012920.1	Mitochondrial	m.3243A>G, n.14A>G	PS3, PS4	NA		1	None
MOL2184-1	LCA	M	2021	2022	AM	CRB1	NM_201253.3	AR	c.3307G>A, p.G1103R	PS4, PM2, PM3	c.1510A>T, p.K504*	PVS1	1	None
MOL2185-1	CRD	M	1970	2022	NAJ	FAM161A	NM_001201543.2	AR	c.1355_6delCA, p.T452Sfs*3	PVS1	c.1355_6delCA, p.T452Sfs*3	PVS1	1	None
MOL2186-1	CDSRR	M	1994	2022	YJ	KCNV2	NM_133497.4	AR	c.782C>A, p.A261D	PS4, PM1, PM2, PM3	c.782C>A, p.A261D	PS4, PM1, PM2, PM3	1	None
MOL2188-1	RP	F	1984	2022	ASH	RP2	NM_006915.2	XL	Ex4-5del	PVS1	NA		1	None
MOL2189-1	Maculopathy	F	1966	2022	ASH								0	None
MOL2190-1	RP	F	1994	2022	GJ	RHO	NM_000539.3	AD	c.50C>T, p.T17M	PS3, PS4, PM1, PM2	NA		1	None
MOL2191-1	RD	F	1987	2022	MJ								0	None
MOL2192-1	RD	M	1965	2022	AM	ABCA4	NM_000350.3	AR	c.4979C>T, p.P1660L	PS1, PS4, PM1, PM2	c.4979C>T, p.P1660L	PS1, PS4, PM1, PM2	1	None
MOL2194-1	RD	F	1951	2022	ASH	MT-ATP6	NC_012920.1	Mitochondrial	m.8609dup	PVS1	NA		2	None
MOL2197-1	STGD	M	1973	2022	ASH	ABCA4	NM_000350.3	AR	c.4457C>T, p.P1486L	PS4, PM1, PM2, PM3	c.3050+5G>A, IVS20+5G>A	PS3, PS4, PM2, PM3	1	None
MOL2198-1	CRD	F	2011	2022	Other	C2orf71	NM_001029883.3	AR	c.2950C>T, p.R984*	PVS1	c.2175T>A, p.C725*	PVS1	1	None
MOL2199-1	RP	F	1960	2022	OJ	EYS	NM_001142800.2	AR	c.8218_8219delCA, p.H2740Yfs*27	PVS1	c.8218_8219delCA, p.H2740Yfs*27	PVS1	1	None
MOL2200-1	RP	M	2016	2022	AM	RPGR	NM_001034853.2	XL	c.619+4del, IVS6+4del	PS4, PM1, PM2	NA		1	None
MOL2201-1	ACHM	F	2021	2022	AM	CNGA3	NM_001298.3	AR	c.829C>T, p.R277C	PS1, PS3, PS4	c.829C>T, p.R277C	PS1, PS3, PS4	1	None
MOL2202-1	RP	M	2021	2022	ASH	CACNA1F	NM_005183.4	XL	c.952-954delTTC, p.F318del	PS4, PM1, PM2, PM4	NA		1	None
MOL2206-1	RP	M	2007	2022	AM	RDH12	NM_152443.3	AR	c.821T>C, p.L274P	PS3, PS4, PM1, PM2	c.821T>C, p.L274P	PS3, PS4, PM1, PM2	1	None
MOL2209-1	RP	M	1985	2022	ASH	DHDDS	NM_024887.3	AR	c.124A>G, p.K42E	PS3, PS4, PM2, PM3	c.124A>G, p.K42E	PS3, PS4, PM2, PM3	1	None
MOL2213-1	Best	F	1943	2022	TJ	BEST1	NM_004183.4	AD	c.887A>G, p.N296S	PS1, PS3, PS4	NA		1	None
MOL2214-1	RP	F	1995	2022	MJ	EYS	NM_001142800.2	AR	c.1308C>A, p.C436*	PVS1	c.403_423delinsCTTTT, p.T135Lfs*26	PVS1	1	None
MOL2215-1	RP- syndromic	M	2004	2022	AM	LAMA1	NM_005559.4	AR	c.2344C>T, p.R782*	PVS1	c.2344C>T, p.R782*	PVS1	1	None
MOL2216-1	Choroideremia	F	1954	2022	ASH	CHM	NM_000390.4	XL	c.98_99insAlu	PVS1	NA		1	None
MOL2218-1	STGD	M	1991	2022	AM	ABCA4	NM_000350.3	AR	c.5380G>C, p.A1794P	PS1, PS3, PS4	c.5380G>C, p.A1794P	PS1, PS3, PS4	1	None
MOL2219-1	RP	F	2004	2022	NAJ	FAM161A	NM_001201543.2	AR	c.1355_6delCA, p.T452Sfs*3	PVS1	c.1355_6delCA, p.T452Sfs*3	PVS1	1	None
MOL2220-1	RP	F	1957	2022	IJ	USH2A	M_206933.3	AR	c.12448A>G, p.T4150A	PS4, PM1, PM2, PM3	c.12448A>G, p.T4150A	PS4, PM1, PM2, PM3	1	None
MOL2221-1	RP	M	1987	2022	AM	EYS	NM_001142800.2	AR	c.4361_4362delinsAG, p.S1454*	PVS1	c.4361_4362delinsAG, p.S1454*	PVS1	1	None
MOL2222-1	CSNB	M	2019	2022	AM								0	None
MOL2223-1	Familial Drusen	M	1970	2022	MJ								0	None
MOL2224-1	RD	F	1963	2022	NAJ								0	None
MOL2225-1	RP	M	1989	2022	Christian	CHM	NM_000390.4	XL	1166+1G>C, IVS8+1G>C	PVS1	NA		1	None
MOL2226-1	RP	M	1975	2022	ASH	MAK	NM_001242957.3	AR	c.1297_1298ins353, p.K433Rfs*31	PVS1	c.1297_1298ins353, p.K433Rfs*31	PVS1	1	None
MOL2227-1	maculpathy	M	2004	2022	AM								0	None
MOL2228-1	maculpathy	F	1973	2022	ASH	CRX	NM_000554.6	AD	c.238G>A, p.E80K	PS4, PM1, PM2	NA		1	None
MOL2229-1	RP	F	1972	2022	ASH	USH2A	M_206933.3	AR	c.2299del, p.E767Sfs*2	PVS1	c.9880T>A, p.C3294S	PS1, PS4, PM1, PM2	1	None
MOL2230-1	Maculopathy	M	1968	2022	YJ								0	None
MOL2231-1	Maculopathy	M	1974	2022	ASH	ABCA4	NM_000350.3	AR	c.5882G>A, p.G1961E	PS3, PS4, PM1, PM2, PM3	c.286A>G, p.N96D	PS4, PM1, PM2, PM3	1	None
MOL2232-1	Maculopathy	F	1996	2022	MJ								0	None
MOL2233-1	RP	F	2000	2022	ASH	DHDDS	NM_024887.3	AR	c.124A>G, p.K42E	PS3, PS4, PM2, PM3	c.124A>G, p.K42E	PS3, PS4, PM2, PM3	1	None
MOL2234-1	Foveal Hypoplasia	F	2009	2022	ASH								0	None
MOL2235-1	CSNB	M	2016	2022	AM	TRPM1	NM_001252024.2	AR	c.880A>T, p.K294*	PVS1	c.880A>T, p.K294*	PVS1	1	None
MOL2236-1	Maculopathy	F	1953	2022	NAJ								0	None
MOL2237-1	ACHM	F	1983	2022	AM	CNGB3	NM_019098.4	AR	c.1148delC, p.T383Ifs*12	PVS1	c.1148delC, p.T383Ifs*12	PVS1	1	None
MOL2238-1	Maculopathy	F	1970	2022	Bedouin								0	None
MOL2239-1	USH	F	1983	2022	MJ	ADGRV1	NM_032119.4	AR	c.9679C>T, p.R3227*	PVS1	c.11140C>T, p.Q3714*	PVS1	1	None
MOL2240-1	RP	M	1981	2022	OJ	CRB1	NM_201253.3	AR	c.2171A>G, p.Y724C	PS2, PS4, PM2, PM3	c.3307G>A, p.G1103R	PS4, PM2, PM3	1	None
MOL2242-1	RD	F	1968	2022	GJ								0	None
MOL2243-1	LORD	M	1949	2022	IJ								0	None
MOL2244-1	RD	F	1980	2022	AM								0	None
MOL2245-1	SLS	F	2007	2022	AM	NPHP1		AR	Gene del	PVS1	Gene del	PVS1	1	None
MOL2246-1	Joubery syndrome	M	2022	2022	Bedouin	ARMC9	NM_025139.6	AR	c.51+5G>T, IVS2+5G>T	PS4, PM2, PM3	c.51+5G>T, IVS2+5G>T	PS4, PM2, PM3	1	None
MOL2247-1	RP	M	1992	2022	AM	PDE6G	PDE6G	AR	c.187+1G>T, IVS3+1G>T	PVS1	c.187+1G>T, IVS3+1G>T	PVS1	1	None
MOL2248-1	RP	F	2012	2022	AM	PDE6A	NM_000440.3	AR	c.2199+1G>C, IVS18+1G>C	PVS1	c.2199+1G>C, IVS18+1G>C	PVS1	1	None
MOL2250-1	RP	F	2018	2018	AM	RDH12	NM_152443.3	AR	c.146C>T, p.T49M	PS3, PS4, PM2, PM3	c.377C>T, p.A126V	PS1, PS4	1	None
MOL2251-1	RP	F	1997	2022	YJ								0	None
MOL2252-1	STGD	F	1980	2022	ASH								0	None
MOL2253-1	USH1	F	1979	2022	TJ	USH1C	NM_005709.4	AR	c.496+1G>A, IVS5+1G>A	PVS1	c.496+1G>A, IVS5+1G>A	PVS1	1	None
MOL2254-1	Maculopathy	M		2022	ASH	RP1L1	NM_178857.6	AD	c.133C>T, p.R45W	PS3, PS4, PM2, PM3	NA		1	None
MOL2255-1	CD	M	2017	2022	ASH								0	None
MOL2256-1	FA	F	2005	2022	NAJ	RDH5	NM_002905.4	AR	c.160C>T, p.R54*	PVS1	c.160C>T, p.R54*	PVS1	1	None
MOL2257-1	RD	F	1971	2022	ASH								0	None
MOL2258-1	RP	F	1981	2022	ASH	C21orf2	NM_001271441.1	AR	c.1028_1030dup, p.L343dup	PS4, PM3	c.1028_1030dup, p.L343dup	PS4, PM3	1	None
MOL2259-1	RP	M	1994	2022	MJ	RPGR	NM_001034853.2	XL	c.2405_6delAG, p.E802Gfs*32	PVS1	NA		1	None
MOL2260-1	USH2	M	1949	2022	MJ	ADGRV1	NM_032119.4	AR	c.6077dup, p.Y2026*	PVS1	c.6077dup, p.Y2026*	PVS1	1	None
MOL2261-1	PD	M	1974	2022	ASH								0	None
MOL2262-1	LHON	M	2008	2022	Bedouin	MT-ND1	NC_012920.1	Mitochondrial	c.154G>A, p.A52T	PS3, PS4, PM1, PM2	NA		1	None
MOL2263-1	USH2	F	1961	2022	OJ	USH2A	M_206933.3	AR	c.12067-2A>G, IVS61-2A>G	PVS1	c.12067-2A>G, IVS61-2A>G	PVS1	1	None
MOL2264-1	RP	M	1963	2022	OJ	KCNJ13	NM_002242.4	AR	c.458C>T, p.T153I	PS3, PS4, PM1, PM2, PM3	c.458C>T, p.T153I	PS3, PS4, PM1, PM2, PM3	1	None
MOL2265-1	RP	F	1980	2022	NAJ	FAM161A	NM_001201543.2	AR	c.1355_6delCA, p.T452Sfs*3	PVS1	c.1355_6delCA, p.T452Sfs*3	PVS1	1	None
MOL2266-1	RP	M	1950	2022	ASH	RDH5	NM_002905.4	AR	c.160C>T, p.R54*	PVS1	c.160C>T, p.R54*	PVS1	1	None
MOL2267-1	FA	F	1977	2022	AM	RDH5	NM_002905.4	AR	c.382G>A, p.D128N	PS3, PS4, PM1, PM2, PM3	c.382G>A, p.D128N	PS3, PS4, PM1, PM2, PM3	1	None
MOL2268-1	STGD	M	1994	2022	NAJ								3	None
MOL2269-1	USH2	F	2002	2023	Bedouin	ADGRV1	NM_032119.4	AR	c.12125del, p.M4042Rfs*15	PVS1	c.12125del, p.M4042Rfs*15	PVS1	1	None
MOL2270-1	ACHM	F	2020	2023	AM	CNGA3	NM_001298.3	AR	c.940_942delATC, p.I314del	PS3, PS4, PM1, PM2, PM3, PM4	c.940_942delATC, p.I314del	PS3, PS4, PM1, PM2, PM3, PM4	1	None
MOL2271-1	RP	F	2012	2023	ASH	IDH3A	NM_005530.3	AR	c.938T>C, p.M313T	PS4, PM1, PM2, PM3	c.2T>C, p.M1?	PVS1	1	None
MOL2272-1	RP	M	1993	2023	AM	CRB1	NM_201253.3	AR	c.2555T>C, p.I852T	PS4, PM1, PM2, PM3	c.4121-4130del, p.A1374Efs*20	PVS1	1	None
MOL2274-1	BCM	M	2014	2023	MJ								3	None
MOL2275-1	USH1	F	1971	2023	OJ	MYO7A	NM_000260.4	AR	c.1190C>A, p.A397D	PS4, PM1, PM2, PM3	c.1190C>A, p.A397D	PS4, PM1, PM2, PM3	1	None
MOL2276-1	MELAS	F	1971	2023	ASH	MT-TL1	NC_012920.1	Mitochondrial	m.3243A>G, n.14A>G	PS3, PS4	NA		1	None
MOL2277-1	Maculopathy	M	1984	2023	NAJ	ABCA4	NM_000350.3	AR	c.452T>C, p.I151T	PS4, PM1, PM2	c.5169C>G, p.Y1723*	PVS1	1	None
MOL2278-1	RP	M	1957	2023	ASH	MAK	NM_001242957.3	AR	c.1297_1298ins353, p.K433Rfs*31	PVS1	c.1297_1298ins353, p.K433Rfs*31	PVS1	1	None
MOL2281-1	CSNB	M	2019	2023	MJ	CACNA1F	NM_005183.4	XL	c.4518G>T, p.K1506N	PS4, PM2	NA		2	None
MOL2283-1	CSNB	M	1968	2023	NAJ	GNAT1		AR	c.8del, p.A3Vfs*17	PVS1	c.8del, p.A3Vfs*17	PVS1	1	None
