# Supplementary material for: Genetic Analysis of 252 Index Cases with Inherited Retinal Diseases Using a Panel of 351 Retinal Genes
Source: Genes (Basel). 2024 Jul 16;15(7):926. doi: 10.3390/genes15070926 (PMC11276581; doi:10.3390/genes15070926)
Supplement: Supplementary file 1 [file genes-15-00926-s001.zip › Table S2- BP article- panel gene names.xlsx]

## Sheet: Table S2
Supplementary table 2: Genes included in the Blueprint Genetics Retinal Dystrophy Panel (version 7, Oct 30, 2021) used in the current study
ABCA4
ABCC6
ABCD1
ABHD12
ACO2
ADAM9
ADAMTS18
ADGRV1
ADIPOR1
AGBL5
AHI1
AIPL1
ALMS1
AMACR
ARHGEF18
ARL13B
ARL2BP
ARL3
ARL6
ARMC9
ARR3
ARSG
ATF6
ATOH7
B9D1
B9D2
BBIP1
BBS1
BBS10
BBS12
BBS2
BBS4
BBS5
BBS7
BBS9
BEST1
C1QTNF5
C21ORF2
C2ORF71
C5ORF42
C8ORF37
CA4
CABP4
CACNA1F
CACNA2D4
CAPN5
CC2D2A
CDH23
CDH3
CDHR1
CEP104
CEP120
CEP164
CEP19
CEP250
CEP290
CEP41
CEP78
CEP83
CERKL
CHM
CIB2
CISD2
CLN3
CLN5
CLN6
CLN8
CLRN1
CNGA1
CNGA3
CNGB1
CNGB3
CNNM4
COL11A1
COL11A2
COL18A1
COL2A1
COL9A1
COL9A2
COL9A3
COQ2
CPE
CRB1
CRX
CSPP1
CTC1
CTNNA1
CTNNB1
CTSD
CWC27
CYP4V2
DFNB31
DHDDS
DHX38
DNAJC5
DRAM2
DTHD1
DYNC2H1
EFEMP1
ELOVL4
EMC1
ESPN
EXOSC2
EYS
FAM161A
FDXR
FLVCR1
FRMD7
FZD4
GNAT1
GNAT2
GNB3
GNPTG
GPR143
GPR179
GRK1
GRM6
GUCA1A
GUCY2D
HARS
HGSNAT
HK1
HMX1
IDH3A
IDH3B
IFT140
IFT172
IFT27
IFT81
IMPDH1
IMPG1
IMPG2
INPP5E
INVS
IQCB1
ISPD
JAG1
KCNJ13
KCNV2
KIAA0556
KIAA0586
KIAA0753
KIAA1549
KIF11
KIF7
KIZ
KLHL7
LAMA1
LCA5
LRAT
LRIT3
LRP2
LRP5
LZTFL1
MAK
MERTK
MFN2
MFRP
MFSD8
MKKS
MKS1
MMACHC
MT-ATP6
MT-ATP8
MT-CO1
MT-CO2
MT-CO3
MT-CYB
MT-ND1
MT-ND2
MT-ND3
MT-ND4
MT-ND4L
MT-ND5
MT-ND6
MT-RNR1
MT-RNR2
MT-TA
MT-TC
MT-TD
MT-TE
MT-TF
MT-TG
MT-TH
MT-TI
MT-TK
MT-TL1
MT-TL2
MT-TM
MT-TN
MT-TP
MT-TQ
MT-TR
MT-TS1
MT-TS2
MT-TT
MT-TV
MT-TW
MT-TY
MTTP
MVK
MYO7A
NAGLU
NDP
NEK2
NMNAT1
NPHP1
NPHP3
NPHP4
NR2E3
NR2F1
NRL
NYX
OAT
OCA2
OFD1
OPA1
OPA3
OPN1SW
OTX2
P3H2
PANK2
PAX2
PCDH15
PCYT1A
PDE6A
PDE6B
PDE6C
PDE6D
PDE6G
PDE6H
PDSS1
PDSS2
PDZD7
PEX1
PEX10
PEX11B
PEX12
PEX13
PEX14
PEX16
PEX19
PEX2
PEX26
PEX3
PEX5
PEX6
PEX7
PHYH
PISD
PITPNM3
PLA2G5
PLK4
PNPLA6
POC1B
POMGNT1
PPT1
PRCD
PRDM13
PROM1
PRPF3
PRPF31
PRPF4
PRPF6
PRPF8
PRPH2
PRPS1
RAB28
RAX2
RBP3
RBP4
RCBTB1
RD3
RDH11
RDH12
RDH5
REEP6
RGR
RGS9
RGS9BP
RHO
RIMS1
RLBP1
ROM1
RP1
RP1L1
RP2
RPE65
RPGR
RPGRIP1
RPGRIP1
RS1
RTN4IP1
SAG
SAMD11
SCAPER
SCLT1
SDCCAG8
SEMA4A
SGSH
SLC24A1
SLC25A46
SLC45A2
SLC7A14
SNRNP200
SPATA7
SPP2
SRD5A3
TCTN1
TCTN2
TCTN3
TEAD1
TIMM8A
TIMP3
TMEM107
TMEM126A
TMEM138
TMEM216
TMEM231
TMEM237
TMEM67
TOPORS
TPP1
TRAF3IP1
TREX1
TRIM32
TRPM1
TSPAN12
TTC21B
TTC8
TTLL5
TTPA
TUB
TUBB4B
TUBGCP4
TUBGCP6
TULP1
TYR
TYRP1
USH1C
USH1G
USH2A
VCAN
VPS13B
WDPCP
WDR19
WFS1
YME1L1
ZNF408
ZNF423
ZNF513
